# Supplementary material for: An atlas of human vector-borne microbe interactions reveals pathogenicity mechanisms
Source: Cell. Author manuscript; Available in PMC 2025 Jul 25. (PMC11959484; doi:10.1016/j.cell.2024.05.023)
Supplement: 2 — Table S2. Proteins identified as putative binding partners for each pathogen sample, Related to Figures 1–4. [file NIHMS1996746-supplement-2.xlsx]

## Sheet: Sheet1
Table S2. Proteins identified as putative binding partners for each pathogen sample.
Species	Strain/Serotype/Isolate	Treatment/Lifestage	Protein name	Uniprot Accession
Anaplasma phagocytophilum	NCH1	N/A	MANF	P55145
			BTC	P35070
			RTN4RL1	Q86UN2
			CSAG1	Q6PB30
			CTRB1	P17538
			ASIP	P42127
			GRM4	Q14833
			MINPP1	Q9UNW1
			ERP27	Q96DN0
			CNPY3	Q9BT09
			SERPINA3	P01011
			C6orf120	Q7Z4R8
			TPBG	Q13641
			MPZL3	Q6UWV2
			PEBP4	Q96S96
			C1QTNF2	Q9BXJ5
			CLU	P10909
			PDIA2	Q13087
			PDIA6	Q15084
			GPR25	O00155
			P4HB	P07237
			IL29	Q8IU54
	HZ	N/A	SOSTDC1	Q6X4U4
			SLCO1B3	Q9NPD5
			LGALS3	P17931
			TYROBP	O43914
			LILRB6	Q6PI73
			CSAG1	Q6PB30
			CCL17	Q92583
			CX3CL1	P78423
			EDAR	Q9UNE0
			ENDOU	P21128
Babesia duncani	WAI	N/A	AGER	Q15109
			TGOLN2	O43493
			PNLIPRP1	P54315
			EPHA5	P54756
			PDIA3	P30101
			PDIA6	Q15084
Borrelia burgdorferi	B31	23°C temperature shift	LHFPL1	Q86WI0
			HAVCR1	Q96D42
			TIMD4	Q96H15
			PSG2	P11465
			CDSN	Q15517
			UNQ5830/PRO19650/PRO19816	Q6UY13
			C9orf135	Q5VTT2
			CD14	P08571
			PGLYRP1	O75594
			LCN2	P80188
			FAM19A2	Q8N3H0
			LAIR2	Q6ISS4
		26°C temperature shift	TIMD4	Q96H15
			LHFPL1	Q86WI0
			C9orf135	Q5VTT2
			PGLYRP1	O75594
			C12orf49	Q9H741
			PTPRG	P23470
			CD248	Q9HCU0
			EPHA2	P29317
			NKAI1	Q4KMZ8
			FAM168B	A1KXE4
			MANF	P55145
			ENPP7	Q6UWV6
			SERPINE1	P05121
			LAIR2	Q6ISS4
		30°C temperature shift	PGLYRP1	O75594
			NRN1L	Q496H8
			LAIR1	Q6GTX8
			GYPC	P04921
			ADM2	Q7Z4H4
			SLC10A4	Q96EP9
			FAM3C	Q92520
			TIMD4	Q96H15
			C9orf135	Q5VTT2
			HAVCR1	Q96D42
			MANF	P55145
			AVP	P01185
			MUC15	Q8N387
			SHISA2	Q6UWI4
			LAIR2	Q6ISS4
		33°C temperature shift	LHFPL1	Q86WI0
			C9orf135	Q5VTT2
			TIMD4	Q96H15
			TENM1	Q9UKZ4
			CD320	Q9NPF0
			IGIP	A6NJ69
			AJAP1	Q9UKB5
			FAM168B	A1KXE4
			EDAR	Q9UNE0
			CCKAR	P32238
			LGALS1	P09382
			BKRB2	P30411
			PGLYRP1	O75594
			C3AR	Q16581
			LAIR2	Q6ISS4
		37°C temperature shift	C9orf135	Q5VTT2
			TIMD4	Q96H15
			LGALS3	P17931
			BTC	P35070
			LHFPL1	Q86WI0
			CD320	Q9NPF0
			PSG1	P11464
			TGFA	P01135
			SLC39A4	Q6P5W5
			CST4	P01036
			EDNRA	P25101
			C19orf10	Q969H8
			SOSTDC1	Q6X4U4
			CALY	Q9NYX4
	CA8	33°C growth	C3AR	Q16581
			CSTL1	Q9H114
			MUC20	Q8N307
			ITPR2	Q14571
	CT1	33°C growth	SL9A1	P19634
			ACKR2	O00590
			RTN4RL2	Q86UN3
			CD248	Q9HCU0
	HP19	33°C growth	LHFPL1	Q86WI0
			LHB	P01229
			SCGB1A1	P11684
			CDSN	Q15517
			OTOR	Q9NRC9
			TIMD4	Q96H15
			WNT9B	O14905
			C6orf120	Q7Z4R8
			FAM168B	A1KXE4
			OPN4	Q9UHM6
			SCN7A	Q01118
			SLC6A19	Q695T7
			IFNA17	P01571
			PRRT1	Q99946
			GINM1	Q9NU53
			SHISA7	A6NL88
			SPINK9	Q5DT21
	N40	23°C temperature shift	CXCL9	Q07325
			SIGLEC12	Q96PQ1
			SFTA3	P0C7M3
			RS1	O15537
			SCGB1C2	P0DMR2
			SMR3A	Q99954
			COMT	P21964
			MFRP	Q9BY79
			LGALS1	P09382
			ALB	P02768
			C11orf94	C9JXX5
			MUC21	Q5SSG8
			TFF3	Q07654
			AHSG	P02765
			MPO	P05164
			CSF3	P09919
			GINM1	Q9NU53
			FCAMR	Q8WWV6
			MATN2	O00339
			TMEM123	Q8N131
			TIMD4	Q96H15
			GPX5	O75715
			CDH7	Q9ULB5
			NPPA	P01160
			IFNL2	Q8IZJ0
			FAM19A2	Q8N3H0
			CTSS	P25774
			LY6K	Q17RY6
			ECE1	P42892
			GABRP	O00591
			SPINK9	Q5DT21
			RNF148	Q8N7C7
			CSAG1	Q6PB30
			LGALS3	P17931
			CAC1A	O00555
			LBN	Q86UK5
			SLPI	P03973
			SDC4	P31431
			UNQ6190/PRO20217	Q6UXQ8
			ENDOU	P21128
		26°C temperature shift	TIMD4	Q96H15
			CD248	Q9HCU0
			LGALS1	P09382
			GP6	Q9HCN6
			SERPINF1	P36955
			DSC1	Q08554
			CALR	P27797
			ACKR1	Q16570
			EFEMP2	O95967
			IGSF4C	Q8NFZ8
			TSPAN31	Q12999
			OPN4	Q9UHM6
			PNLIPRP2	P54317
			FAM19A2	Q8N3H0
			FAM168B	A1KXE4
			OS9	Q13438
			SLCO2B1	O94956
			GPER	Q99527
			C9orf135	Q5VTT2
			TRABD2B	A6NFA1
			SLC5A8	Q8N695
			BTN2A2	Q8WVV5
			APOA5	Q6Q788
			SC5A3	P53794
			ABCG1	P45844
			RLN2	P04090
			GFRA1	P56159
			NGFR	P08138
			IL12B	P29460
			CD2	P06729
		30°C temperature shift	KCNK1	O00180
			CDSN	Q15517
			TOR3A	Q9H497
			ERP27	Q96DN0
			IL28B	Q8IZI9
			SPACA7	Q96KW9
			GPR12	P47775
			IL1RAPL2	Q9NP60
			RCN2	Q14257
			SLCO4A1	Q96BD0
			F174B	Q3ZCQ3
			BPIFA3	Q9BQP9
			PGLYRP2	Q96PD5
			LHFPL1	Q86WI0
			CHI3L2	Q15782
			PARM1	Q6UWI2
			APCDD1L	Q8NCL9
			LILRA2	Q8N149
			CD320	Q9NPF0
			BTLA	Q7Z6A9
			CHRM3	P20309
			LGALS3	P17931
			TMEM149	Q9H665
			P2RX1	P51575
			IHH	Q14623
		33°C temperature shift	CLCC1	Q96S66
			PSCA	O43653
			IFNL2	Q8IZJ0
			FAM168B	A1KXE4
			LGALS1	P09382
			SLPI	P03973
			CNTNAP1	P78357
			CBLN3	Q6UW01
			RAET1E	Q8TD07
			TIMD4	Q96H15
			CDSN	Q15517
		37°C temperature shift	LGALS3	P17931
			MANF	P55145
			FAM168B	A1KXE4
			EGF	P01133
			SAA2	P0DJI9
			C9orf135	Q5VTT2
			CD320	Q9NPF0
			NTRK3	Q16288
			C3AR	Q16581
			GPR12	P47775
			GPC1	P35052
			LHFPL1	Q86WI0
			OPN4	Q9UHM6
			ZACN	Q401N2
			MCFD2	Q8NI22
			TIMD4	Q96H15
			SCN5A	Q14524
			BTC	P35070
			CD200	P41217
			SOSTDC1	Q6X4U4
			CT83	Q5H943
			CTRB1	P17538
			DRAXIN	Q8NBI3
			SECTM1	Q8WVN6
			EPHA4	P54764
	NT1	33°C growth	OTOR	Q9NRC9
			CD300A	Q9UGN4
			SPINK9	Q5DT21
			ATP1B2	P14415
			DSA2D	C9JQL5
			RAMP3	O60896
			SLC8B1	Q6J4K2
			FAM168B	A1KXE4
			SLCO4A1	Q96BD0
			MSMB	P08118
			CCR4	P51679
			HSPA13	P48723
			OSCAR	Q8IYS5
			PRRT1	Q99946
			HAVCR1	Q96D42
	VS134	33°C growth	TNFRSF1B	P20333
			PPIA	P62937
			C1QTNF2	Q9BXJ5
			ADIPOQ	Q15848
			PGLYRP4	Q96LB8
			GPR64	Q8IZP9
			CAC1G	O43497
			KCNK1	O00180
			RAMP3	O60896
			C1QL3	Q5VWW1
			LGALS1	P09382
			SLC6A19	Q695T7
			CCL21	O00585
			LGALS7	P47929
			LYPD4	Q6UWN0
			EDEM2	Q9BV94
			ADPGK	Q9BRR6
			CBLN4	Q9NTU7
			FAM168B	A1KXE4
			CD320	Q9NPF0
			SCTR	P47872
			GP6	Q9HCN6
			TMIGD1	Q6UXZ0
			P	Q04671
			KCNK4	Q9NYG8
Borrelia afzelii	CB43	23°C temperature shift	CALU	O43852
			TPP1	O14773
			PODXL2	Q9NZ53
			WFDC5	Q8TCV5
			SV2A	Q7L0J3
			CTSD	P07339
			CST7	O76096
			GP179	Q6PRD1
			PLXDC1	Q8IUK5
			CGA	P01215
			PLA2G5	P39877
			CHRNE	Q04844
			EFEMP2	O95967
			SSBP3-AS1	Q7Z2R9
			TENM1	Q9UKZ4
			SPARC	P09486
			TM2D3	Q9BRN9
			HLA-DRB4	P13762
			CAC1D	Q01668
			LYPD3	O95274
			CDH24	Q86UP0
			ERP44	Q9BS26
			DEAF1	O75398
		26°C temperature shift	PODXL2	Q9NZ53
			FAM3C	Q92520
			PNLIPRP2	P54317
			IFNA5	P01569
			RCN2	Q14257
			HAVCR1	Q96D42
			GYPC	P04921
			CGB2	Q6NT52
			ADPGK	Q9BRR6
			TMPRSS11D	O60235
			AGPAT2	O15120
			CAC1F	O60840
			PTPRR	Q15256
			HEXB	P07686
			CNNM2	Q9H8M5
			ST14	Q9Y5Y6
			PVRL1	Q15223
			SLC24A3	Q9HC58
			EPDR1	Q9UM22
			P2RX1	P51575
			CHRNA6	Q15825
			CLEC2A	Q6UVW9
			PAP	Q06141
		30°C temperature shift	RCN2	Q14257
			CALU	O43852
			CD99	P14209
			OTOL1	A6NHN0
			GRN	P28799
			CD3G	P09693
			EPHB4	P54760
			RAMP2	O60895
			CNGB1	Q14028
			LDLRAD3	Q86YD5
			CDH24	Q86UP0
			DRD5	P21918
			BTBD17	A6NE02
			CNPY3	Q9BT09
			CAC1B	Q00975
			UPK1A	O00322
			CRHR1	P34998
			TRPM3	Q9HCF6
			TSPAN9	O75954
			ACHA7	P36544
		33°C temperature shift	PODXL2	Q9NZ53
			FAM3C	Q92520
			PPBP	P02775
			SUSD6	Q92537
			WFDC12	Q8WWY7
			PGF	P49763
			PNLIPRP1	P54315
			TEX29	Q8N6K0
			MUC21	Q5SSG8
			GFRA1	P56159
			RNASE8	Q8TDE3
			TMEM8B	A6NDV4
			PRRG4	Q9BZD6
			ABCG1	P45844
			C14orf93	Q9H972
			SLCO4A1	Q96BD0
			SFTPB	P07988
			FSHB	P01225
			SMIM23	A6NLE4
			SDC4	P31431
			TRPC3	Q13507
			SLC6A15	Q9H2J7
			PVRL4	Q96NY8
			ENDOU	P21128
		37°C temperature shift	CPAMD8	Q8IZJ3
			FAM3A	P98173
			PODXL2	Q9NZ53
			LCN2	P80188
			CD4	P01730
			PTX4	Q96A99
			SERPINE1	P05121
			LRRC24	Q50LG9
			SAA2	P0DJI9
			ERP27	Q96DN0
			LGALS7	P47929
			PRLR	P16471
			CALR3	Q96L12
			ITPRIP	Q8IWB1
			DKK1	O94907
			SCGB3A1	Q96QR1
			OPRD1	P41143
			CALCR	P30988
			IGSF21	Q96ID5
			EPGN	Q6UW88
			SCARA3	Q6AZY7
			APOC2	P02655
			LIF	P15018
			P	Q04671
			TUSC5	Q8IXB3
			PRSS41	Q7RTY9
			TNFRSF9	Q07011
			CALHM1	Q8IU99
			IL5	P05113
			S100A12	P80511
			CD81	P60033
			CDCP1	Q9H5V8
			DRD5	P21918
			ANO5	Q75V66
			BGN	P21810
			CD300LF	Q8TDQ1
	TV34	33°C growth	GAL	P22466
			MMP16	P51512
	TV38	33°C growth	None
Borrelia bavariensis	PBi	33°C growth	IL8RB	P25025
			F1712	A8MVW0
			DEFB116	Q30KQ4
			AXL	P30530
			PODXL2	Q9NZ53
			HLA-DRB3	P79483
			C1orf134	Q5TEV5
			SIDT1	Q9NXL6
			FAM24B	Q8N5W8
	PNi	33°C growth	PIGR	P01833
			CLEC4M	Q9H2X3
			PRRT1	Q99946
			ODAM	A1E959
			CCK	P06307
			FAM19A3	Q7Z5A8
			FMR1NB	Q8N0W7
			OS9	Q13438
			TSKU	Q8WUA8
			S12A2	P55011
			C2orf40	Q9H1Z8
			FGF17	O60258
			PDIA3	P30101
			TXNDC12	O95881
			PDIA6	Q15084
			LAIR2	Q6ISS4
			GNLY	P22749
			P4HB	P07237
			EPHA4	P54764
			MFSD2A	Q8NA29
			ENDOU	P21128
			GPR25	O00155
			PDIA2	Q13087
			IL29	Q8IU54
Borrelia garinii	TV39	33°C growth	RCN2	Q14257
			PGLYRP1	O75594
	G25	23°C temperature shift	None
		26°C temperature shift	None
		30°C temperature shift	None
		33°C growth	None
		37°C temperature shift	None
Chlamydia trachomatis	L2	N/A	RTN4R	Q9BZR6
			CTRB2	Q6GPI1
			PRG3	Q9Y2Y8
			FGFRL1	Q8N441
			CNPY3	Q9BT09
			SPINK9	Q5DT21
			BTC	P35070
			GDPD2	Q9HCC8
			ENDOU	P21128
Coxiella burnetii	NMII	N/A	CSAG1	Q6PB30
			BTC	P35070
			TSLP	Q969D9
			SHISA6	Q6ZSJ9
			CTRB1	P17538
			CCL17	Q92583
			AMELY	Q99218
			SOSTDC1	Q6X4U4
			LRRC8D	Q7L1W4
			LHFPL5	Q8TAF8
			DEFB130B	P0DP73
			CLCC1	Q96S66
			ADM2	Q7Z4H4
			SFRP4	Q6FHJ7
			AMELX	Q99217
			AMTN	Q6UX39
			CLDN3	O15551
			AGER	Q15109
			IGFBP7	Q16270
			CCL5	P13501
			DEFB130A	P0DP74
			PMCH	P20382
			RTN4RL1	Q86UN2
			TAS1R3	Q7RTX0
			RTBDN	Q9BSG5
			ANO7	Q6IWH7
			GP150	Q8NGU9
			TPP1	O14773
			DHH	O43323
			IFNL2	Q8IZJ0
			FCGR2C	P31995
			CCDC47	Q96A33
			MIA	Q16674
			EGF	P01133
			TMC5	Q6UXY8
			LOC644613	Q8TAT8
			RLN2	P04090
			FAM19A2	Q8N3H0
			CFC1	P0CG37
			CLDN19	Q8N6F1
			SSBP3-AS1	Q7Z2R9
			FREM1	Q5H8C1
			CLDN8	P56748
			C17orf77	Q96MU5
			KRTDAP	P60985
			TSPAN9	O75954
			CNDP1	Q96KN2
			SRGN	P10124
			F1712	A8MVW0
			IL5	P05113
			CHRDL1	Q9BU40
			UNQ6190/PRO20217	Q6UXQ8
			CCL2	P13500
Ehrlichia chaffeensis	Arkansas	N/A	CTRB1	P17538
			CD44	P16070
			AGRP	O00253
			FAM19A2	Q8N3H0
			CCL17	Q92583
			FGFRL1	Q8N441
			BTC	P35070
			CHRDL2	Q6WN34
			FAM19A5	Q7Z5A7
			UNQ6190/PRO20217	Q6UXQ8
			MFSD2A	Q8NA29
Francisella tularensis	LVS	N/A	GHSR	Q92847
			IFI30	P13284
			GCG	P01275
			RTN4RL2	Q86UN3
			SLCO2B1	O94956
			APOC2	P02655
			IL22RA2	Q969J5
			NPC2	P61916
			HTR1B	P28222
			OPRL1	P41146
			SHISAL1	Q3SXP7
			AVPR2	P30518
			SEMA3B	Q13214
Leptospira interrogans	Lai 56601	37°C shift + 120 mM NaCl	CAC1I	Q9P0X4
			AGPAT2	O15120
			CST8	O60676
			TMPRSS11D	O60235
			RARRES2	Q99969
			TMEM9	Q9P0T7
			RNASE8	Q8TDE3
			NKAI1	Q4KMZ8
			NLGN1	Q8N2Q7
			AVPR1A	P37288
			GUCY2C	P25092
			CNTNAP1	P78357
			MUC21	Q5SSG8
			CES1P1	Q9UKY3
			CACNG4	Q9UBN1
			TTR	P02766
			NUCB1	Q02818
			SEMA3B	Q13214
			CLPS	P04118
			HAPLN2	Q9GZV7
			TGFB2	P61812
			CD59	P13987
			PCDH10	Q9P2E7
			KCNA6	P17658
			FCGR3A	P08637
			EPGN	Q6UW88
			FAM19A5	Q7Z5A7
			CFP	P27918
			SLC22A9	Q8IVM8
			CCRL2	O00421
			BRICD5	Q6PL45
			SLC2A12	Q8TD20
			TRABD2B	A6NFA1
			NMUR1	Q9HB89
			GPR113	Q8IZF5
			SCGB3A1	Q96QR1
			NALCN	Q8IZF0
			CD19	P15391
		30°C growth	DLK1	P80370
			NUCB1	Q02818
			SIGLEC15	Q6ZMC9
			LILRB6	Q6PI73
			SLC22A9	Q8IVM8
			SCNND	P51172
			GP2	P55259
			GP150	Q8NGU9
			P2RX4	Q99571
			CACNG4	Q9UBN1
			CTRB2	Q6GPI1
			ABCG1	P45844
			SLC38A2	Q96QD8
			SHISA9	B4DS77
			C1orf54	Q8WWF1
			KLRC2	P26717
			OSCAR	Q8IYS5
			SECTM1	Q8WVN6
			WNT8A	Q9H1J5
			GPRC6A	Q5T6X5
			F3	P13726
			VSIG10	Q8N0Z9
			CAC1C	Q13936
			INSL3	P51460
			METTL24	Q5JXM2
			CSH1	P0DML2
			IGHG4-Fc-N	P01861
			C3	P01024
			KIR2DS2	P43631
			SEMA3B	Q13214
	Manilae L495	37°C shift + 120 mM NaCl	LPL	P06858
			SMOC2	Q9H3U7
			ADCY5	O95622
			DEFB113	Q30KQ7
			AGTR2	P50052
			GPR15L	Q6UWK7
			BPIFA3	Q9BQP9
			TAS1R3	Q7RTX0
			LILRA3	Q8N6C8
			CD164	Q04900
			GRM2	Q14416
			FCN2	Q15485
			TRH	P20396
			MMP9	P14780
			NRN1L	Q496H8
			SLC1A4	P43007
			SSBP3-AS1	Q7Z2R9
			SLC39A14	Q15043
			ASTN2	O75129
			CAC1A	O00555
			EDNRA	P25101
			COL9A3	Q14050
			PCDH10	Q9P2E7
			PRH1	P02810
			WFDC5	Q8TCV5
			CACNG4	Q9UBN1
			C19orf18	Q8NEA5
			IL22RA1	Q8N6P7
			SLC22A1	O15245
			KLRD1	Q13241
			OVGP1	Q12889
			GPR182	O15218
			KRTDAP	P60985
		30°C growth	LYZL1	Q6UWQ5
			SPATA20	Q8TB22
			VEGFB	P49765
			CLDN11	O75508
			MLN	P12872
			NPFF1	Q9GZQ6
			SLC38A2	Q96QD8
			CD84	Q9UIB8
			PCDHB5	Q9Y5E4
			AGA	P20933
			CXCL16	Q9H2A7
			IL10	P22301
			TAAR9	Q96RI9
			TMEM8B	A6NDV4
			KLK8	O60259
			PTCRA	Q6ISU1
			CAC1I	Q9P0X4
			CACNG4	Q9UBN1
			TMC4	Q7Z404
			C11orf45	Q8TAV5
			SIGLEC10	Q96LC7
			OLFM1	Q99784
			SSBP3-AS1	Q7Z2R9
			SIDT1	Q9NXL6
			SLC6A9	P48067
			SPARCL1	Q14515
			SAA2	P0DJI9
			IGHA1-Fc-N	P01876
			PM20D1	Q6GTS8
	Canicola	37°C shift + 120 mM NaCl	SL9A1	P19634
			SHISA6	Q6ZSJ9
			TSLP	Q969D9
			TNFRSF14	Q92956
			CTRB1	P17538
			SOSTDC1	Q6X4U4
			RTN4RL1	Q86UN2
			BPIFB3	P59826
			AGER	Q15109
			RTBDN	Q9BSG5
			SERPINA3	P01011
			KCMA1	Q12791
			FZD10	Q9ULW2
			SPACA6P	W5XKT8
			LYZL1	Q6UWQ5
			CSAG1	Q6PB30
			GP150	Q8NGU9
			KAL1	P23352
			OPN4	Q9UHM6
			PRRT1	Q99946
			PTPRR	Q15256
			ANGPTL5	Q86XS5
			AGPAT2	O15120
			PRLHR	P49683
			RNF174	Q9P2E8
			CSTL1	Q9H114
			GZMA	P12544
			HTR7	P34969
			FAM3D	Q96BQ1
			OTOL1	A6NHN0
			OR2T4	Q8NH00
			CHRNA1	P02708
			EGFL3	O75095
			PCDHGC3	Q9UN70
			TSPAN2	O60636
			CCL5	P13501
			FGF17	O60258
			FGFRL1	Q8N441
			PSG4	Q00888
			CARTPT	Q16568
			IL10	P22301
			ADGRE4P	Q86SQ3
			AJAP1	Q9UKB5
			SLC5A1	P13866
			GKN3P	P0CG01
			B3A4	Q96Q91
			ATRAID	Q6UW56
			SULF2	Q8IWU5
			SUSD4	Q5VX71
			COLEC10	Q9Y6Z7
			MPZ	P25189
			CTRB2	Q6GPI1
			LIF	P15018
			OCSTP	Q9BR26
			LAIR1	Q6GTX8
			ABCG1	P45844
			NCSTN	Q92542
			TMEM120A	Q9BXJ8
			HTR5	P47898
			IL4I1	Q96RQ9
			CNTN1	Q12860
			TNFRSF6	P25445
			LHB	P01229
			GDF15	Q99988
			ACVR1	Q04771
			SLC8B1	Q6J4K2
			DRD5	P21918
			SLC22A9	Q8IVM8
			TNFRSF19	Q9NS68
			RETNLB	Q9BQ08
			MUC15	Q8N387
			FETUB	Q9UGM5
			NPDC1	Q9NQX5
			GP2	P55259
			BCAM	P50895
			IL28B	Q8IZI9
			CD300E	Q496F6
			FIGF	O43915
			TMEM206	Q9H813
			IL22RA1	Q8N6P7
			GLT1D1	Q96MS3
			SIGLEC6	O43699
			ASIC2	Q16515
			CCL2	P13500
			UNQ6190/PRO20217	Q6UXQ8
		30°C growth	LGALS3	P17931
			SHISA6	Q6ZSJ9
			SOSTDC1	Q6X4U4
			TSLP	Q969D9
			CTRB1	P17538
			TM9SF3	Q9HD45
			CCL17	Q92583
			CSAG1	Q6PB30
			KIR3DS1	Q14943
			RS1	O15537
			GZMA	P12544
			BCAM	P50895
			SFRP4	Q6FHJ7
			SLC39A4	Q6P5W5
			PROCR	Q9UNN8
			EGF	P01133
			GPR64	Q8IZP9
			LRRC52	Q8N7C0
			ISM2	Q6H9L7
			ENG	P17813
			CCDC126	Q96EE4
			FLJ37218	Q8N1Y9
			CAC1I	Q9P0X4
			SIGLEC15	Q6ZMC9
			GPC6	Q9Y625
			KRTDAP	P60985
			PTN	P21246
			POMC	P01189
			ICAM1	P05362
			DMP1	Q13316
			SNORC	Q6UX34
			CLDN2	Q8NHS1
			PSG4	Q00888
			PTHLH	P12272
			CTRB2	Q6GPI1
			TRABD2B	A6NFA1
			BMP3	P12645
			CD53	P19397
			KCNMB3	Q9NPA1
			LRP10	Q7Z4F1
			CD6	P30203
			O11G2	Q8NGC1
			FAM180A	Q6UWF9
			CDH10	Q9Y6N8
			MSMP	Q1L6U9
			IFNA8	P32881
			MTNR1B	P49286
			CHRNG	P07510
			NTF5	P34130
			TIMP3	P35625
			C5A	P21730
			S1PR3	Q99500
			UNQ9165/PRO28630	Q6UXU0
			SO1B7	G3V0H7
			SEC11B	P0C7V7
			OAS1	P00973
			SERPINH1	P50454
			SEMG2	Q02383
			CLDN20	P56880
			CXCL1	P09341
			PLA2G10	O15496
			FSHB	P01225
			BPHL	Q86WA6
			CBLN4	Q9NTU7
			HAVCR2	Q8TDQ0
			DLK2	Q6UY11
			KIR2DS2	P43631
			TMPRSS5	Q9H3S3
			DEFA1	P59665
			SGCG	Q13326
			RTN4RL2	Q86UN3
			PROM2	Q8N271
			CD164L2	Q6UWJ8
			CKAP4	Q07065
			FSTL5	Q8N475
			TSPAN15	O95858
			CCL2	P13500
			UNQ6190/PRO20217	Q6UXQ8
	Copenhageni L1-130	37°C shift + 120 mM NaCl	FAM174A	Q8TBP5
			MUC21	Q5SSG8
			TMC5	Q6UXY8
			FZD7	O75084
			CTSH	P09668
			MLN	P12872
			SIRPA	P78324
			NCKX4	Q8NFF2
			P2RX5	Q93086
			ICAM2	P13598
			DGAT2L7P	Q6IED9
			MFAP4	P55083
			LECT2	O14960
			CRELD2	Q6UXH1
			LYZL1	Q6UWQ5
			PSORS1C2	Q9UIG4
			GPER	Q99527
			SC5A3	P53794
			AHSG	P02765
			TMEM169	Q96HH4
			CACNG4	Q9UBN1
			TMEM235	A6NFC5
			KREMEN2	Q8NCW0
			HAPLN2	Q9GZV7
			SCN3B	Q9NY72
			IZUMO1R	A6ND01
			FAM3A	P98173
			ANGPTL8	Q6UXH0
			SLC6A19	Q695T7
			APCS	P02743
			NCR2	O95944
		30°C growth	None
Leptospira licerasiae	Varillal VAR010	37°C shift + 120 mM NaCl	MAN2B1	O00754
			PSORS1C2	Q9UIG4
			GYPC	P04921
			CEACAM18	A8MTB9
			NRG2	O14511
			CSPG5	O95196
			GZMM	P51124
			CFHR1	Q03591
			INSRR	P14616
			ICAM3	P32942
			GSG1L	Q6UXU4
			ODAPH	Q17RF5
			SLC22A11	Q9NSA0
		30°C growth	SC5A3	P53794
			MAN2B1	O00754
			C19orf18	Q8NEA5
			LPL	P06858
			CD200	P41217
			ART5	Q96L15
			DEFB113	Q30KQ7
			NPY1R	P25929
			SLC22A31	A6NKX4
			RLN1	P04808
			SCN8A	Q9UQD0
			PCDHB3	Q9Y5E6
			DNASE1	P24855
Leptospira biflexa	Patoc	37°C shift + 120 mM NaCl	SGCA	Q16586
			CD320	Q9NPF0
			SC5A3	P53794
			SEMG2	Q02383
			ARSA	P15289
			DEFB109B	Q30KR1
			NPY1R	P25929
			CST9LP1	Q5W188
			NTRK1	P04629
			CLTRN	Q9HBJ8
			CDH15	P55291
			RLN2	P04090
			PCDHGC3	Q9UN70
			ENTPD8	Q5MY95
			NCKX2	Q9UI40
			SIRPA	P78324
			S4A8	Q2Y0W8
			GNPTG	Q9UJJ9
			ART5	Q96L15
			GZMM	P51124
			MMP9	P14780
			CLEC10A	Q8IUN9
			LAMP5	Q9UJQ1
			MYORG	Q6NSJ0
			AVP	P01185
			GYPC	P04921
			MUC7	Q8TAX7
			CELA1	Q9UNI1
			DEFB116	Q30KQ4
			BTN2A3P	Q96KV6
			CTF1	Q16619
			GLT1D1	Q96MS3
			LILRA3	Q8N6C8
			INSL4	Q14641
			NCR1	O76036
			MUC15	Q8N387
			CPAMD8	Q8IZJ3
			FAM19A5	Q7Z5A7
			ACP7	Q6ZNF0
			TMC1	Q8TDI8
			CLDN8	P56748
			S39A6	Q13433
			SERPINH1	P50454
			GSG1L2	A8MUP6
			CEACAM1	P13688
			AGTR2	P50052
			KDELC1	Q6UW63
			AJAP1	Q9UKB5
			TAS1R3	Q7RTX0
			TFF3	Q07654
			MAN2B1	O00754
			LGALS7	P47929
		30°C growth	NPY1R	P25929
			RLN1	P04808
			TAS1R3	Q7RTX0
			UTS2R	Q9UKP6
			CDH11	P55287
			NGRN	Q9NPE2
			CXCL6	P80162
			ACP7	Q6ZNF0
			SCGB3A1	Q96QR1
			IL27RA	Q6UWB1
			SSTR4	P31391
			CTL4	Q53GD3
			PSORS1C2	Q9UIG4
			TPBG	Q13641
			LPL	P06858
			CSTL1	Q9H114
			KIRREL	Q96J84
			SLC6A19	Q695T7
Plasmodium berghei	ANKA	Sporozoites isolated from Anopheles gambiae midgut	GZMA	P12544
			CSAG1	Q6PB30
			TSLP	Q969D9
			CCL24	O00175
			CTRB1	P17538
			GP2	P55259
			PLA2G2A	P14555
			SHISA6	Q6ZSJ9
			GRM2	Q14416
			UGT1A1	P22309
			RTBDN	Q9BSG5
			SERPINA3	P01011
			OTOL1	A6NHN0
			PTHLH	P12272
			AMELX	Q99217
			CXCL9	Q07325
		Sporozoites isolated from Anopheles gambiae salivary glands	CCL16	O15467
			NPPA	P01160
			C2orf66	Q6UXQ4
			ZG16B	Q96DA0
			CSAG1	Q6PB30
			FCAMR	Q8WWV6
Plasmodium falciparum	NF54	Sporozoites isolated from Anopheles gambiae midgut	CD300C	Q08708
			CNTFR	P26992
			IL25	Q9H293
			CD74	P04233
			MMP16	P51512
			MUCL3	Q3MIW9
		Sporozoites isolated from Anopheles gambiae midgut, followed by density gradient centrifugation	CCL17	Q92583
			MUCL3	Q3MIW9
			FGFRL1	Q8N441
		Sporozoites isolated from Anopheles gambiae salivary glands	ULBP1	Q9BZM6
			FAM19A3	Q7Z5A8
		Sporozoites isolated from Anopheles gambiae salivary glands, followed by density gradient centrifugation	TXN	P10599
			LAIR1	Q6GTX8
			SLC6A8	P48029
			CXCR4	P61073
			CFC1	P0CG37
			LAIR2	Q6ISS4
		Sporozoites isolated from Anopheles stephensi salivary glands	SSBP3-AS1	Q7Z2R9
			SERPINA3	P01011
		Sporozoites isolated from Anopheles stephensi salivary glands, followed by density gradient centrifugation	PNLIPRP1	P54315
			HTR2B	P41595
			IL13RA1	P78552
			C1R	P00736
			ERP27	Q96DN0
			ROBO4	Q8WZ75
		Gametocytes isolated after 9 days of in vitro culture	LAIR1	Q6GTX8
			TXN	P10599
			IFI30	P13284
			PODXL2	Q9NZ53
			KCMA1	Q12791
			CXCR4	P61073
			C3AR	Q16581
			QRFP	P83859
			P4HB	P07237
			EPHA4	P54764
		Gametocytes isolated after 15 days of in vitro culture	TXN	P10599
			CD248	Q9HCU0
			KCMA1	Q12791
			IFI30	P13284
			CXCR4	P61073
			TNFRSF10B	O14763
			IL15RA	Q13261
			CXCR1	P25024
			IL8RB	P25025
			ENSP00000381830	A8MUN3
			SDC3	O75056
			CD97	P48960
			P4HB	P07237
		Trophozoites grown in vitro	TXN	P10599
			LAIR1	Q6GTX8
			SLC6A8	P48029
			CXCR4	P61073
			CFC1	P0CG37
			LAIR2	Q6ISS4
Orientia tsutsugamushi	Ikeda (HeLa cells)	Intracellular isolate	CXCR4	P61073
			MFGE8	Q08431
			IL8RB	P25025
			FAM19A2	Q8N3H0
			PDIA6	Q15084
			PDIA3	P30101
			P4HB	P07237
			MFSD2A	Q8NA29
			TXNDC12	O95881
			GPR25	O00155
			LAIR2	Q6ISS4
			PDIA2	Q13087
	Ikeda (L929 Cells)	Extracellular isolate	IL8RB	P25025
			CXCR4	P61073
			TEPP	Q6URK8
			NGFR	P08138
			FP248	Q71RG6
			MPZL3	Q6UWV2
			ENSP00000381830	A8MUN3
			ERO1A	Q96HE7
			MFSD2A	Q8NA29
			GPR25	O00155
			TXNDC12	O95881
			PDIA6	Q15084
			PDIA3	P30101
		Intracellular isolate	IL8RB	P25025
			KCMA1	Q12791
			NGFR	P08138
			LUM	P51884
			EPHA5	P54756
			CXCR1	P25024
			TNFRSF10B	O14763
			MFSD2A	Q8NA29
			TXNDC12	O95881
			GPR25	O00155
			PDIA6	Q15084
			PDIA3	P30101
	TA768 (L929 cells)	Extracellular isolate	FAT2	Q9NYQ8
			IL8RB	P25025
			KCMA1	Q12791
			FAM19A5	Q7Z5A7
			PEBP4	Q96S96
			MANF	P55145
			CXCR4	P61073
			LGALS1	P09382
			TXNDC12	O95881
			PDIA6	Q15084
			GPR25	O00155
			PDIA3	P30101
			EPHA4	P54764
			MFSD2A	Q8NA29
		Intracellular isolate	CXCR4	P61073
			DRAXIN	Q8NBI3
			PRRT1	Q99946
			PDIA6	Q15084
			TXNDC12	O95881
			P4HB	P07237
			PDIA3	P30101
			PDIA2	Q13087
			MFSD2A	Q8NA29
	Gilliam (L929 cells)	Extracellular isolate	IL8RB	P25025
			CXCR4	P61073
			PDIA6	Q15084
			TXNDC12	O95881
			PDIA3	P30101
			MFSD2A	Q8NA29
			GPR25	O00155
		Intracellular isolate	IL8RB	P25025
			KCMA1	Q12791
			TMEM149	Q9H665
			S4A8	Q2Y0W8
			TXN	P10599
			FAM168B	A1KXE4
			CRLF1	O75462
			SLCO4A1	Q96BD0
			CXCR4	P61073
			CD37	P11049
			GPR156	Q8NFN8
			SCGB1D4	Q6XE38
			ENSP00000381830	A8MUN3
			GPR25	O00155
			PDIA2	Q13087
			P4HB	P07237
			PDIA6	Q15084
			MFSD2A	Q8NA29
			TXNDC12	O95881
			PDIA3	P30101
	TA686 (L929 cells)	Extracellular isolate	BTC	P35070
			CXCR4	P61073
			IL8RB	P25025
			MUCL3	Q3MIW9
			FAM19A5	Q7Z5A7
			PLA2G10	O15496
			OMG	P23515
			DRAXIN	Q8NBI3
			MFSD2A	Q8NA29
			ENDOU	P21128
		Intracellular isolate	TMEM149	Q9H665
			IL8RB	P25025
			PDIA6	Q15084
			GPR25	O00155
			P4HB	P07237
			PDIA2	Q13087
			TXNDC12	O95881
			MFSD2A	Q8NA29
			PDIA3	P30101
	UT76 (L929 cells)	Extracellular isolate	AXL	P30530
			CTRB1	P17538
			PEBP4	Q96S96
			CAC1S	Q13698
			NGFR	P08138
		Intracellular isolate	KCMA1	Q12791
			TM9SF3	Q9HD45
			PGA4	P0DJD7
			IL8RB	P25025
			NGFR	P08138
			INSL4	Q14641
			PROK2	Q9HC23
			MFSD2A	Q8NA29
			EPHA4	P54764
			GPR25	O00155
	Karp (HeLa cells)	Extracellular isolate	MUCL3	Q3MIW9
			FAM19A5	Q7Z5A7
			BTC	P35070
			SOSTDC1	Q6X4U4
			CXCL9	Q07325
			CAC1S	Q13698
			IL17F	Q96PD4
			RTN4RL1	Q86UN2
			CTRB1	P17538
			RTBDN	Q9BSG5
			TNFRSF21	O75509
			FGFRL1	Q8N441
			CNPY3	Q9BT09
			CD68	P34810
			CRLF1	O75462
			ENDOU	P21128
			MFSD2A	Q8NA29
		Intracellular isolate	FAM19A5	Q7Z5A7
			PDIA3	P30101
			P4HB	P07237
			PDIA2	Q13087
			PDIA6	Q15084
			TXNDC12	O95881
			GPR25	O00155
	Karp (L929 cells; isolate 1)	Extracellular isolate	CXCR4	P61073
			IL8RB	P25025
			IFI30	P13284
			MANF	P55145
			SOSTDC1	Q6X4U4
			MFSD2A	Q8NA29
			PDIA2	Q13087
			PDIA6	Q15084
			PDIA3	P30101
			TXNDC12	O95881
			P4HB	P07237
		Intracellular isolate	IL8RB	P25025
			P4HB	P07237
			PDIA3	P30101
			PDIA2	Q13087
			PDIA6	Q15084
			TXNDC12	O95881
			MFSD2A	Q8NA29
	Karp (L929 cells; isolate 2)	Extracellular isolate	IL8RB	P25025
			KCMA1	Q12791
			CXCR4	P61073
			MANF	P55145
			NGFR	P08138
			CAC1S	Q13698
			PDGFA	P04085
			MFSD2A	Q8NA29
			PDIA6	Q15084
			TXNDC12	O95881
			P4HB	P07237
			GPR25	O00155
			PDIA3	P30101
			PDIA2	Q13087
		Intracellular isolate	CXCR4	P61073
			TXNDC12	O95881
			PDIA6	Q15084
			PDIA3	P30101
			P4HB	P07237
			PDIA2	Q13087
			MFSD2A	Q8NA29
	Kato (L929 cells)	Extracellular isolate	KCMA1	Q12791
			CXCR4	P61073
			CTRB1	P17538
			ANGPTL5	Q86XS5
			TMEM149	Q9H665
			RTBDN	Q9BSG5
			SMOC2	Q9H3U7
			IL8RB	P25025
			F13B	P05160
			GPR25	O00155
			MFSD2A	Q8NA29
		Intracellular isolate	RCN2	Q14257
			CXCR4	P61073
			PDIA6	Q15084
			TXNDC12	O95881
			P4HB	P07237
			PDIA2	Q13087
			PDIA3	P30101
			MFSD2A	Q8NA29
Rickettsia montanensis	M5/6	N/A	EPHB2	P29323
			DRAXIN	Q8NBI3
			HLA-DRB3	P79483
			CST6	Q15828
			MPZL2	O60487
			CRELD2	Q6UXH1
			TXNDC12	O95881
			PDIA6	Q15084
			PDIA3	P30101
Rickettsia rickettsii	Sheila Smith	N/A	LAIR1	Q6GTX8
			KCMA1	Q12791
			CST6	Q15828
			FAM168B	A1KXE4
			PCDHGC3	Q9UN70
			DRAXIN	Q8NBI3
			CXCL10	P02778
			NAAA	Q02083
			HAPLN1	P10915
			FGF7	P21781
			FAM189A2	Q15884
			AXL	P30530
			FZD7	O75084
			CREG2	Q8IUH2
			LAIR2	Q6ISS4
			PDIA6	Q15084
			TXNDC12	O95881
			PDIA3	P30101
			IL29	Q8IU54
			GPR25	O00155
Rickettsia typhi	Wilmington	N/A	SHISA6	Q6ZSJ9
			APOC3	P02656
			FGF1	P05230
			CCL17	Q92583
			LHFPL5	Q8TAF8
			ERP27	Q96DN0
			MLN	P12872
			ULBP1	Q9BZM6
			FAM19A2	Q8N3H0
			CSF1R	P07333
			GLDN	Q6ZMI3
			LBN	Q86UK5
			SHISAL1	Q3SXP7
			CD9	P21926
			JAM2	P57087
			C11orf44	GC11P130631
			LAIR2	Q6ISS4
			TXNDC12	O95881
			ENDOU	P21128
			PDIA3	P30101
			GNLY	P22749
			EPHA4	P54764
			IL29	Q8IU54
			GPR25	O00155
