# Supplementary material for: An atlas of human vector-borne microbe interactions reveals pathogenicity mechanisms
Source: Cell. Author manuscript; Available in PMC 2025 Jul 25. (PMC11959484; doi:10.1016/j.cell.2024.05.023)
Supplement: 3 — Table S3. Differentially regulated B. burgdorferi genes by EGF treatment, Related to Figure 3. [file NIHMS1996746-supplement-3.xlsx]

## Sheet: Sheet1
Table S3. B. burgdorferi genes significantly regulated + 2-fold by EGF treatment
B. burgdorferi shift temperature	Gene	Fold change (EGF/Fc)	P-value	FDR step up	Upregulated in DMC or nymphs (Grassmann et al., 2023)
33°C	BB0733	2.39818	<0.0001	0	DMC
	BB0766	2.38961	<0.0001	0
	BBQ0091	2.32899	0.0003	0.000717451	DMC
	BB0632	2.27572	<0.0001	2.29266e-05	DMC
	BB0765	2.19988	<0.0001	7.2047e-82
	BB0767	2.14734	<0.0001	4.44942e-189
	BB0547	2.11118	<0.0001	7.09506e-46	DMC
	BB0769	2.0966	<0.0001	0
	BB0830	2.04067	<0.0001	0
	BB0684	-2.01398	<0.0001	0	DMC
	BB0266	-2.15577	0.0137	0.0243968
	BBG26	-2.15774	0.0036	0.00696151	DMC
	BBU02	-2.21981	<0.0001	3.77869e-22
	BB0231	-2.32758	<0.0001	1.67388e-115
	BBN07	-2.33921	<0.0001	0.00020825
	BB0779	-2.38447	<0.0001	3.29104e-05
	BBG30	-2.41858	<0.0001	6.27354e-38	DMC
	BBR27	-2.48787	<0.0001	4.27336e-275
	BBB19	-2.58215	<0.0001	1.04653e-14
	BB0799	-2.87988	<0.0001	2.80651e-263
	BBO25	-3.488	<0.0001	1.72793e-25
	BBS07	-3.91055	0.0395	0.0661801
	BBA0078	-4.97724	<0.0001	9.19686e-05
37°C	BBP26	3.24	<0.0001	0	DMC
	BBJ41	2.95	<0.0001	0
	BBP25	2.93	<0.0001	1.55e-13	DMC
	BBG22	2.93	<0.0001	9.24e-11	DMC
	BBQ89	2.91	<0.0001	0.000799	DMC
	BBQ28	2.87	<0.0001	6.56e-21	DMC
	BBF0041	2.87	<0.0001	3.13e-12
	BBL26	2.85	<0.0001	0
	BBO26	2.82	<0.0001	0
	BBN39	2.71	<0.0001	3.44e-09
	BBQ33	2.7	<0.0001	9.32e-125	DMC
	BBI36	2.67	<0.0001	0
	BBG20	2.66	<0.0001	1.43e-263	DMC
	BBG15	2.66	<0.0001	1.84e-09	DMC
	BBO25	2.62	<0.0001	2.64e-42
	BBG14	2.57	<0.0001	1.69e-163	DMC
	BBG13	2.55	<0.0001	4.33e-11	DMC
	BBT06	2.52	<0.0001	1.07e-06	DMC
	BBU11	2.52	<0.0001	1.07e-06	DMC
	BBG29	2.49	<0.0001	0	DMC
	BBF26	2.49	<0.0001	5.58e-37	DMC
	BBN25	2.47	<0.0001	3.67e-34
	BBG21	2.43	<0.0001	0	DMC
	BBG19	2.43	<0.0001	3e-142	DMC
	BBG0036	2.41	<0.0001	2.17e-43	DMC
	BBQ29	2.39	<0.0001	3.82e-33	DMC
	BBQ17	2.39	<0.0001	1.06e-15	DMC
	BBG23	2.35	<0.0001	6.72e-97	DMC
	BBR26	2.35	<0.0001	2.5e-10	DMC
	BBG16	2.33	<0.0001	7.14e-83	DMC
	BBD18	2.32	<0.0001	0
	BBR25	2.3	<0.0001	4.61e-123	DMC
	BBQ32	2.3	<0.0001	4.61e-123	DMC
	BBQ48	2.3	<0.0001	1.01e-06	DMC
	BBM25	2.3	<0.0001	4.61e-123
	BB0008	2.27	<0.0001	0
	BBS25	2.27	<0.0001	1.23e-122
	BBN12	2.27	<0.0001	5.34e-29
	BBQ67	2.26	<0.0001	9.57e-300	DMC
	BBP10	2.26	<0.0001	1.91e-96	Nymph
	BBL10	2.26	<0.0001	1.91e-96
	BBG01	2.26	<0.0001	2.58e-06
	BBG12	2.19	<0.0001	3.54e-33	DMC
	BBG17	2.19	<0.0001	1.61e-10	DMC
	BBQ27	2.18	<0.0001	0	DMC
	BBU02	2.14	<0.0001	8.71e-37
	BBH06	2.14	<0.0001	1.47e-12
	BBR10	2.13	<0.0001	2.51e-56	DMC
	BBG18	2.13	<0.0001	3.91e-45	DMC
	BBP07	2.12	<0.0001	1.01e-29	DMC
	BBQ19	2.12	<0.0001	4.7e-05	DMC
	BBL07	2.12	<0.0001	1.01e-29
	BBH09	2.11	<0.0001	2.45e-19	Nymph
	BBO15	2.11	<0.0001	2.78e-120
	BBF17	2.11	0.0100	0.0109
	BBI39	2.1	<0.0001	1.73e-71
	BBP04	2.09	<0.0001	5.58e-80	DMC
	BBQ26	2.09	<0.0001	1.8e-13	DMC
	BBP15	2.09	<0.0001	1.25e-05	DMC
	BBL04	2.09	<0.0001	5.58e-80
	BBL15	2.09	<0.0001	1.25e-05
	BBJ09	2.08	<0.0001	0
	BBG02	2.08	<0.0001	3.21e-58
	BBD09	2.07	<0.0001	0	DMC
	BBP24	2.07	<0.0001	3.05e-174	DMC
	BBO17	2.06	<0.0001	2.76e-73
	BBR24	2.05	<0.0001	2.28e-17	DMC
	BBL41	2.05	<0.0001	1.4e-115
	BBO16	2.05	<0.0001	1.32e-105
	BBS24	2.05	<0.0001	2.28e-17
	BBO24	2.04	<0.0001	1.06e-39
	BBM15	2.02	<0.0001	1.25e-20
	BBQ31	2.01	<0.0001	1.57e-73	DMC	73
	BB0039	-2.01	<0.0001	3.25e-27
	BB0241	-2.04	<0.0001	1.21e-125
	BBB29	-2.04	<0.0001	0.00279
	BB0083	-2.06	<0.0001	6.56e-151
	BBA04	-2.08	<0.0001	1.91e-11
	BB0823	-2.08	<0.0001	1.66e-08
	BB0260	-2.09	<0.0001	0
	BB0637	-2.13	<0.0001	0	Nymph
	BB0584	-2.16	<0.0001	0
	BB0240	-2.17	<0.0001	4.73e-06
	BB0462	-2.2	<0.0001	6.42e-31
	BB0676	-2.21	<0.0001	0
	BB0323	-2.22	<0.0001	5.38e-11	Nymph
	BB0577	-2.27	<0.0001	0
	BB0166	-2.29	<0.0001	0	Nymph
	BB0829	-2.29	0.0100	0.0105
	BBR44	-2.3	<0.0001	1.49e-10	Nymph
	BBA73	-2.45	<0.0001	0
	BB0365	-2.45	<0.0001	0.000556
	BB0841	-2.51	<0.0001	9.53e-36	Nymph
	BBA24	-2.58	<0.0001	0
	BBA07	-2.58	<0.0001	2.64e-59
	BB0373	-2.69	<0.0001	4.29e-262
	BBA05	-2.92	<0.0001	0
	BBB19	-3.23	<0.0001	5.48e-18
	BBA66	-3.3	<0.0001	3.37e-07
	BBE31	-4.26	<0.0001	0	Nymph
	BBA65	-4.3	<0.0001	0
